# Supplementary material for: Do Lactating Mothers’ Descriptions of Breastfeeding Pain Align with a Biopsychosocial Pain Reasoning Tool? A Qualitative Study
Source: Brain Sci. 2025 Oct 8;15(10):1087. doi: 10.3390/brainsci15101087 (PMC12563564; doi:10.3390/brainsci15101087)
Supplement: Supplementary file 1 [file brainsci-15-01087-s001.zip]

Archive with 1 entries (1 files):
- brainsci-3848813-supplementary.pdf
